# Supplementary material for: Validity and reliability of the Critical-Care Pain Observation Tool (CPOT) for critically ill pediatric patients
Source: PLoS One. 2025 Apr 18;20(4):e0320373. doi: 10.1371/journal.pone.0320373 (PMC12007919; doi:10.1371/journal.pone.0320373)
Supplement: S1 File — (XLSX) [file pone.0320373.s001.xlsx]

## Sheet: patients
No	ID	Male:1Female:0	Month	Diagnose	ventilation:1NO ventilation:0	PRISMⅢ
1	ID1	1	1	Respiratory insufficiency	1	19
2	ID2	1	15	Hematologic/oncologic	1	7
3	ID3	1	1	Abdominal Surgery	1	11
4	ID4	1	0	Cardiac surgery	1	26
5	ID5	1	6	Cardiac surgery	1	26
6	ID6	1	2	Cardiac surgery	1	15
7	ID7	1	110	Hematologic/oncologic	0	28
8	ID8	1	25	Hematologic/oncologic	0	13
9	ID9	1	11	Other	0	20
10	ID10	0	159	Cardiac surgery	1	10
11	ID11	1	0	Respiratory insufficiency	1	21
12	ID12	1	29	Cardiac surgery	1	11
13	ID13	1	47	Other	0	8
14	ID14	0	138	Respiratory insufficiency	0	20
15	ID15	1	56	Cardiac surgery	1	10
16	ID16	1	0	Cardiac surgery	1	14
17	ID17	1	1	Cardiac surgery	1	15
18	ID18	0	1	Cardiac surgery	1	12
19	ID19	0	0	Cardiac surgery	1	28
20	ID20	0	10	Respiratory insufficiency	1	8
21	ID21	1	0	Cardiac surgery	1	13
22	ID22	1	133	Abdominal Surgery	0	8
23	ID23	1	25	Cardiac surgery	1	11
24	ID24	1	3	Cardiac surgery	1	20
25	ID25	1	162	Abdominal Surgery	0	16
26	ID26	1	27	Cardiac surgery	0	22
27	ID27	1	25	Respiratory insufficiency	0	17
28	ID28	1	14	Cardiac surgery	0	25
29	ID29	1	211	Cardiac surgery	0	11
30	ID30	0	20	Cardiac surgery	1	30
31	ID31	1	23	Other	1	32
32	ID32	1	15	Cardiac surgery	1	12
33	ID33	0	2	Cardiac surgery	1	19
34	ID34	1	196	Cardiac surgery	0	15
35	ID35	0	29	Cardiac surgery	0	19
36	ID36	1	29	Cardiac surgery	0	6
37	ID37	1	47	Respiratory insufficiency	0	11
38	ID38	1	136	Respiratory insufficiency	0	12
39	ID39	1	0	Cardiac surgery	1	17
40	ID40	1	150	Cardiac surgery	1	10
41	ID41	1	6	Cardiac surgery	1	17
42	ID42	1	0	Cardiac surgery	1	26
43	ID43	1	30	Cardiac surgery	0	13
44	ID44	1	3	Cardiac surgery	1	15
45	ID45	1	6	Cardiac surgery	1	26
46	ID46	1	1	Cardiac surgery	1	33
47	ID47	0	1	Cardiac surgery	1	14
48	ID48	1	4	Cardiac surgery	1	26
49	ID49	0	3	Other	1	15
50	ID50	1	1	Cardiac surgery	1	13
51	ID51	1	1	Cardiac surgery	1	12
52	ID52	1	1	Cardiac surgery	1	25
53	ID53	1	0	Cardiac surgery	1	15
54	ID54	1	7	Cardiac surgery	1	18
55	ID55	1	18	Respiratory insufficiency	0	8
56	ID56	1	13	Cardiac surgery	1	12
57	ID57	1	5	Cardiac surgery	1	8
58	ID58	0	19	Cardiac surgery	1	10
59	ID59	0	1	Respiratory insufficiency	0	9
60	ID60	1	55	Cardiac surgery	0	7
61	ID61	1	3	Cardiac surgery	1	10
62	ID62	0	0	Cardiac surgery	1	11
63	ID63	1	101	Respiratory insufficiency	0	17
64	ID64	0	7	Cardiac surgery	1	9
65	ID65	1	6	Cardiac surgery	1	11
66	ID66	0	3	Cardiac surgery	1	26
67	ID67	0	0	Cardiac surgery	1	30
68	ID68	0	17	Abdominal Surgery	0	17
69	ID69	1	34	Cardiac surgery	1	10
70	ID70	0	0	Cardiac surgery	1	28
71	ID71	0	214	Cardiac surgery	0	17
72	ID72	0	7	Respiratory insufficiency	0	20
73	ID73	1	3	Cardiac surgery	1	15
74	ID74	0	4	Cardiac surgery	1	15
75	ID75	0	87	Cardiac surgery	0	3
76	ID76	0	7	Cardiac surgery	1	15
77	ID77	1	22	Abdominal Surgery	0	5
78	ID78	0	13	Other	0	10
79	ID79	1	30	Cardiac surgery	1	15
80	ID80	0	192	Cardiac surgery	1	10
81	ID81	1	89	Respiratory insufficiency	0	7
82	ID82	1	76	Cardiac surgery	1	11
83	ID83	0	14	Other	0	23
84	ID84	0	116	Cardiac surgery	1	10
85	ID85	1	12	Cardiac surgery	1	18
86	ID86	1	72	Cardiac surgery	0	8
87	ID87	1	176	Cardiac surgery	0	8
88	ID88	1	29	Cardiac surgery	1	15
89	ID89	1	1	Abdominal Surgery	0	12
90	ID90	0	4	Cardiac surgery	1	25
91	ID91	0	74	Respiratory insufficiency	1	10

## Sheet: assessments
No	ID	month	ventilation:1NO ventilation:0	medical interventions	A_CPOT total score	A_Vent or Vocal	A_Muscle tension	A_Body movement	A_Facial expression	A_VASobs	A_FLACC_Total	A_FLACC_Cry	A_FLACC_Cosolability	A_FLACC_Leg	A_FLACC_Activity	A_FLACC _Face	B_CPOT total score	B_Vent or Vocal	B_Muscle tension	B_Body movement	B_Facial expression	B_VASobs	B_FLACC_Total	B_FLACC_Cry	B_FLACC_Cosolability	B_FLACC_Leg	B_FLACC_Activity	B_FLACC _Face	C_CPOT total score	C_Vent or Vocal	C_Muscle tension	C_Body movement	C_Facial expression	C_VASobs	C_FLACC_Total	C_FLACC_Cry	C_FLACC_Cosolability	C_FLACC_Leg	C_FLACC_Activity	C_FLACC _Face
1	ID1	1	1	0	0	0	0	0	0	0	0	0	0	0	0	0	0	0	0	0	0	0	0	0	0	0	0	0	0	0	0	0	0	93	10	2	2	2	2	2
2	ID2	15	0	0	0	0	0	0	0	0	0	0	0	0	0	0	1	0	0	1	0	0	1	0	0	0	0	1	1	0	0	1	0	77	7	2	1	1	1	2
3	ID3	1	1	1	2	0	1	1	0	16	2	0	1	1	0	0	1	0	0	1	0	10	1	0	0	0	0	1	1	0	0	1	0	68	7	2	1	1	1	2
4	ID4	0	1	0	0	0	0	0	0	0	0	0	0	0	0	0	0	0	0	0	0	0	0	0	0	0	0	0	0	0	0	0	0	53	6	1	2	0	1	2
5	ID5	6	1	1	1	0	0	1	0	0	0	0	0	0	0	0	2	0	0	1	1	15	2	0	0	1	0	1	2	1	0	1	0	43	6	1	2	0	1	2
6	ID5	6	0	0	0	0	0	0	0	0	0	0	0	0	0	0	0	0	0	0	0	0	0	0	0	0	0	0	0	0	0	0	0	40	4	0	1	1	1	1
7	ID6	2	1	0	0	0	0	0	0	0	0	0	0	0	0	0	0	0	0	0	0	0	0	0	0	0	0	0	0	0	0	0	0	33	3	0	0	1	1	1
8	ID6	2	1	0	0	0	0	0	0	0	0	0	0	0	0	0	2	0	0	1	1	17	2	0	0	1	0	1	1	0	0	1	0	14	3	0	0	1	1	1
9	ID7	110	0	0	1	0	0	1	0	0	0	0	0	0	0	0	1	0	0	1	0	0	0	0	0	0	0	0	1	0	0	1	0	37	5	2	0	1	1	1
10	ID8	25	1	0	0	0	0	0	0	0	0	0	0	0	0	0	0	0	0	0	0	0	0	0	0	0	0	0	0	0	0	0	0	31	5	2	1	0	0	2
11	ID9	11	0	0	0	0	0	0	0	0	0	0	0	0	0	0	0	0	0	0	0	0	0	0	0	0	0	0	0	0	0	0	0	33	4	1	0	1	1	1
12	ID9	11	0	0	1	0	0	1	0	0	3	0	1	1	1	0	0	0	0	0	0	15	0	0	0	0	0	0	3	0	1	1	1	22	4	1	0	1	1	1
13	ID10	159	0	0	0	0	0	0	0	0	0	0	0	0	0	0	0	0	0	0	0	0	0	0	0	0	0	0	0	0	0	0	0	25	3	1	0	1	0	1
14	ID11	0	1	0	0	0	0	0	0	0	0	0	0	0	0	0	0	0	0	0	0	0	0	0	0	0	0	0	0	0	0	0	0	28	3	1	0	1	0	1
15	ID11	0	1	0	0	0	0	0	0	0	0	0	0	0	0	0	0	0	0	0	0	0	0	0	0	0	0	0	0	0	0	0	0	31	3	1	0	1	0	1
16	ID11	0	1	0	0	0	0	0	0	0	0	0	0	0	0	0	0	0	0	0	0	0	0	0	0	0	0	0	0	0	0	0	0	25	3	1	1	0	0	1
17	ID11	0	1	0	0	0	0	0	0	0	0	0	0	0	0	0	1	0	0	1	0	0	0	0	0	0	0	0	0	0	0	0	0	23	3	1	1	0	0	1
18	ID11	0	1	0	0	0	0	0	0	0	0	0	0	0	0	0	0	0	0	0	0	0	0	0	0	0	0	0	0	0	0	0	0	26	2	0	0	1	0	1
19	ID12	29	0	0	2	0	1	1	0	0	1	0	1	0	0	0	1	0	0	1	0	0	0	0	0	0	0	0	1	0	0	1	0	27	2	0	0	1	0	1
20	ID13	47	0	1	0	0	0	0	0	0	0	0	0	0	0	0	0	0	0	0	0	0	0	0	0	0	0	0	0	0	0	0	0	2	0	0	0	0	0	0
21	ID13	47	0	0	1	0	0	1	0	5	1	0	0	1	0	0	0	0	0	0	0	0	0	0	0	0	0	0	0	0	0	0	0	2	0	0	0	0	0	0
22	ID13	47	0	1	0	0	0	0	0	0	0	0	0	0	0	0	0	0	0	0	0	0	0	0	0	0	0	0	0	0	0	0	0	3	0	0	0	0	0	0
23	ID14	138	0	0	0	0	0	0	0	0	0	0	0	0	0	0	0	0	0	0	0	0	0	0	0	0	0	0	0	0	0	0	0	3	0	0	0	0	0	0
24	ID15	56	0	1	0	0	0	0	0	0	0	0	0	0	0	0	0	0	0	0	0	0	0	0	0	0	0	0	0	0	0	0	0	2	0	0	0	0	0	0
25	ID16	0	1	0	0	0	0	0	0	0	0	0	0	0	0	0	1	1	0	0	1	0	0	0	0	0	0	0	0	0	0	0	1	2	0	0	0	0	0	0
26	ID16	0	1	1	0	0	0	0	0	0	0	0	0	0	0	0	0	0	0	0	0	0	0	0	0	0	0	0	0	0	0	0	0	15	1	0	0	0	0	1
27	ID16	0	1	0	0	0	0	0	0	0	0	0	0	0	0	0	0	0	0	0	0	0	0	0	0	0	0	0	0	0	0	0	0	2	0	0	0	0	0	0
28	ID16	0	1	0	0	0	0	0	0	0	0	0	0	0	0	0	0	0	0	0	0	0	0	0	0	0	0	0	0	0	0	0	0	3	0	0	0	0	0	0
29	ID16	0	1	0	1	0	0	0	2	12	0	0	0	0	0	0	0	0	0	0	0	0	0	0	0	0	0	0	0	0	0	0	0	18	2	0	0	0	1	1
30	ID17	1	1	0	0	0	0	0	0	0	0	0	0	0	0	0	3	1	0	1	1	25	4	1	1	1	0	1	0	0	0	0	0	2	0	0	0	0	0	0
31	ID17	1	0	1	0	0	0	0	0	0	0	0	0	0	0	0	0	0	0	0	0	0	0	0	0	0	0	0	0	0	0	0	0	3	0	0	0	0	0	0
32	ID17	1	0	1	3	1	0	1	1	38	3	1	1	0	0	1	0	0	0	0	0	0	0	0	0	0	0	0	0	0	0	0	0	4	2	1	0	0	0	1
33	ID17	1	0	1	0	0	0	0	0	0	0	0	0	0	0	0	0	0	0	0	0	0	0	0	0	0	0	0	0	0	0	0	0	2	0	0	0	0	0	0
34	ID17	1	0	0	0	0	0	0	0	0	0	0	0	0	0	0	0	0	0	0	0	0	0	0	0	0	0	0	0	0	0	0	0	2	0	0	0	0	0	0
35	ID18	1	0	0	0	0	0	0	0	0	0	0	0	0	0	0	1	0	0	1	0	0	0	0	0	0	0	0	0	0	0	0	0	2	0	0	0	0	0	0
36	ID19	0	1	1	0	0	0	0	0	0	0	0	0	0	0	0	0	0	0	0	0	0	0	0	0	0	0	0	0	0	0	0	0	3	0	0	0	0	0	0
37	ID20	10	0	0	0	0	0	0	0	0	0	0	0	0	0	0	0	0	0	0	0	0	0	0	0	0	0	0	0	0	0	0	0	3	1	0	0	0	0	1
38	ID21	0	1	0	1	0	0	1	0	15	2	1	1	0	0	0	3	1	0	1	1	0	0	0	0	0	0	0	1	0	0	1	0	3	0	0	0	0	0	0
39	ID21	0	1	0	0	0	0	0	0	0	0	0	0	0	0	0	0	0	0	0	0	0	0	0	0	0	0	0	0	0	0	0	0	1	0	0	0	0	0	0
40	ID22	133	0	0	1	0	0	1	0	0	0	0	0	0	0	0	2	1	0	1	0	0	0	0	0	0	0	0	0	0	0	0	0	3	0	0	0	0	0	0
41	ID23	25	0	1	0	0	0	0	0	0	0	0	0	0	0	0	0	0	0	0	0	3	0	0	0	0	0	0	0	0	0	0	0	3	1	0	0	1	0	0
42	ID23	25	0	0	0	0	0	0	0	0	0	0	0	0	0	0	0	0	0	0	0	0	0	0	0	0	0	0	0	0	0	0	0	2	0	0	0	0	0	0
43	ID24	3	1	0	0	0	0	0	0	0	0	0	0	0	0	0	0	0	0	0	0	0	0	0	0	0	0	0	0	0	0	0	0	2	0	0	0	0	0	0
44	ID24	3	0	1	0	0	0	0	0	0	0	0	0	0	0	0	0	0	0	0	0	0	0	0	0	0	0	0	0	0	0	0	0	3	0	0	0	0	0	0
45	ID24	3	0	1	0	0	0	0	0	0	0	0	0	0	0	0	0	0	0	0	0	20	0	0	0	0	0	0	0	0	0	0	0	2	0	0	0	0	0	0
46	ID25	162	0	1	2	0	0	1	0	0	1	0	1	0	0	0	2	1	0	1	0	0	0	0	0	0	0	0	2	1	0	1	0	5	0	0	0	0	0	0
47	ID26	27	1	0	0	0	0	0	0	0	0	0	0	0	0	0	3	0	1	1	1	35	3	0	0	1	1	1	5	0	1	2	2	2	3	0	0	1	1	1
48	ID26	27	0	0	0	0	0	0	0	0	0	0	0	0	0	0	0	0	0	0	0	0	0	0	0	0	0	0	0	0	0	0	0	3	0	0	0	0	0	0
49	ID26	27	0	0	0	0	0	0	0	0	1	0	0	1	0	0	0	0	0	0	0	10	1	0	0	0	1	0	0	0	0	0	0	2	0	0	0	0	0	0
50	ID26	27	0	0	5	2	0	1	2	48	4	1	1	1	0	1	1	0	0	1	0	0	0	0	0	0	0	0	0	0	0	0	0	3	0	0	0	0	0	0
51	ID26	27	0	0	1	0	0	1	0	0	0	0	0	0	0	0	0	0	0	0	0	0	1	0	0	0	0	1	0	0	0	0	0	3	0	0	0	0	0	0
52	ID27	25	1	0	2	1	0	0	1	15	1	0	1	0	0	0	2	1	0	0	1	0	0	0	0	0	0	0	1	1	0	0	0	2	0	0	0	0	0	0
53	ID28	14	0	1	8	2	2	2	2	95	9	2	2	2	1	2	6	2	1	1	2	80	7	2	1	1	1	2	6	2	1	1	2	55	8	2	2	1	1	2
54	ID28	14	0	0	0	0	0	0	0	0	1	0	0	1	0	0	0	0	0	0	0	0	1	1	0	0	0	0	0	0	0	0	0	2	1	1	0	0	0	0
55	ID28	14	0	0	0	0	0	0	0	0	0	0	0	0	0	0	0	0	0	0	0	0	0	0	0	0	0	0	0	0	0	0	0	3	1	1	0	0	0	0
56	ID29	211	0	0	0	0	0	0	0	0	0	0	0	0	0	0	2	0	1	1	0	40	1	0		0	0	1	3	1	1	1	0	35	0	0	0	0	0	0
57	ID29	211	0	0	0	0	0	0	0	0	0	0	0	0	0	0	0	0	0	0	0	0	0	0	0	0	0	0	0	0	0	0	0	2	0	0	0	0	0	0
58	ID30	20	0	0	0	0	0	0	0	0	0	0	0	0	0	0	0	0	0	0	0	0	0	0	0	0	0	0	0	0	0	0	0	2	0	0	0	0	0	0
59	ID30	20	0	0	0	0	0	0	0	0	0	0	0	0	0	0	0	0	0	0	0	10	0	0	0	0	0	0	0	0	0	0	0	2	0	0	0	0	0	0
60	ID31	23	0	0	0	0	0	0	0	0	0	0	0	0	0	0	0	0	0	0	0	0	0	0	0	0	0	0	0	0	0	0	0	3	0	0	0	0	0	0
61	ID31	23	0	0	0	0	0	0	0	0	0	0	0	0	0	0	0	0	0	0	0	0	0	0	0	0	0	0	0	0	0	0	0	5	0	0	0	0	0	0
62	ID32	15	1	0	0	0	0	0	0	0	0	0	0	0	0	0	0	0	0	0	0	0	0	0	0	0	0	0	0	0	0	0	0	3	0	0	0	0	0	0
63	ID33	2	0	0	1	0	0	1	0	7	1	0	0	1	0	0	0	0	0	0	0	0	0	0	0	0	0	0	0	0	0	0	0	2	0	0	0	0	0	0
64	ID33	2	0	0	0	0	0	0	0	0	0	0	0	0	0	0	0	0	0	0	0	0	0	0	0	0	0	0	0	0	0	0	0	3	0	0	0	0	0	0
65	ID34	196	0	0	0	0	0	0	0	0	0	0	0	0	0	0	0	0	0	0	0	0	0	0	0	0	0	0	1	0	1	0	0	2	0	0	0	0	0	0
66	ID35	29	1	0	0	0	0	0	0	0	0	0	0	0	0	0	0	0	0	0	0	0	0	0	0	0	0	0	0	0	0	0	0	2	0	0	0	0	0	0
67	ID36	29	0	0	0	0	0	0	0	0	0	0	0	0	0	0	0	0	0	0	0	0	0	0	0	0	0	0	0	0	0	0	0	2	0	0	0	0	0	0
68	ID37	47	0	1	1	0	0	0	1	6	1	0	0	0	0	1	1	0	0	0	1	8	1	0	0	0	0	1	1	0	0	0	1	2	0	0	0	0	0	0
69	ID38	136	0	0	0	0	0	0	0	0	0	0	0	0	0	0	0	0	0	0	0	0	0	0	0	0	0	0	0	0	0	0	0	2	0	0	0	0	0	0
70	ID39	0	1	0	0	0	0	0	0	0	0	0	0	0	0	0	0	0	0	0	0	0	0	0	0	0	0	0	0	0	0	0	0	2	0	0	0	0	0	0
71	ID39	0	1	0	0	0	0	0	0	0	0	0	0	0	0	0	0	0	0	0	0	0	0	0	0	0	0	0	0	0	0	0	0	2	0	0	0	0	0	0
72	ID39	0	0	0	0	0	0	0	0	0	0	0	0	0	0	0	0	0	0	0	0	0	0	0	0	0	0	0	0	0	0	0	0	3	0	0	0	0	0	0
73	ID40	150	0	0	0	0	0	0	0	0	0	0	0	0	0	0	0	0	0	0	0	0	0	0	0	0	0	0	0	0	0	0	0	3	0	0	0	0	0	0
74	ID41	6	0	0	0	0	0	0	0	0	0	0	0	0	0	0	0	0	0	0	0	0	0	0	0	0	0	0	0	0	0	0	0	2	0	0	0	0	0	0
75	ID42	0	1	0	0	0	0	0	0	0	0	0	0	0	0	0	5	2	1	0	2	55	6	1	2	0	1	2	5	2	1	0	2	2	0	0	0	0	0	0
76	ID42	0	1	0	0	0	0	0	0	0	0	0	0	0	0	0	0	0	0	0	0	0	0	0	0	0	0	0	0	0	0	0	0	2	0	0	0	0	0	0
77	ID42	0	1	1	0	0	0	0	0	0	0	0	0	0	0	0	0	0	0	0	0	0	0	0	0	0	0	0	0	0	0	0	0	3	0	0	0	0	0	0
78	ID42	0	1	1	0	0	0	0	0	0	0	0	0	0	0	0	0	0	0	0	0	0	0	0	0	0	0	0	0	0	0	0	0	3	0	0	0	0	0	0
79	ID42	0	1	0	4	2	1	0	1	60	6	2	1	1	1	1	0	0	0	0	0	0	0	0	0	0	0	0	0	0	0	0	0	40	0	0	0	0	0	0
80	ID43	30	0	0	0	0	0	0	0	0	0	0	0	0	0	0	0	0	0	0	0	0	0	0	0	0	0	0	0	0	0	0	0	3	0	0	0	0	0	0
81	ID43	30	0	0	0	0	0	0	0	0	0	0	0	0	0	0	0	0	0	0	0	0	0	0	0	0	0	0	0	0	0	0	0	2	0	0	0	0	0	0
82	ID44	3	0	0	0	0	0	0	0	0	0	0	0	0	0	0	2	0	1	1	0	0	0	0	0	0	0	0	0	0	0	0	0	4	0	0	0	0	0	0
83	ID44	3	0	0	0	0	0	0	0	0	0	0	0	0	0	0	0	0	0	0	0	0	0	0	0	0	0	0	0	0	0	0	0	2	0	0	0	0	0	0
84	ID45	6	1	1	0	0	0	0	0	0	0	0	0	0	0	0	0	0	0	0	0	0	0	0	0	0	0	0	0	0	0	0	0	2	0	0	0	0	0	0
85	ID45	6	1	0	0	0	0	0	0	0	0	0	0	0	0	0	0	0	0	0	0	0	0	0	0	0	0	0	0	0	0	0	0	3	0	0	0	0	0	0
86	ID45	6	1	1	0	0	0	0	0	0	0	0	0	0	0	0	0	0	0	0	0	0	0	0	0	0	0	0	0	0	0	0	0	3	0	0	0	0	0	0
87	ID45	6	1	1	0	0	0	0	0	0	0	0	0	0	0	0	0	0	0	0	0	3	0	0	0	0	0	0	0	0	0	0	0	4	0	0	0	0	0	0
88	ID46	1	1	0	0	0	0	0	0	0	0	0	0	0	0	0	0	0	0	0	0	0	0	0	0	0	0	0	0	0	0	0	0	2	0	0	0	0	0	0
89	ID46	1	1	0	2	0	0	1	1	23	2	1	0	1	0	0	0	0	0	0	0	0	0	0	0	0	0	0	0	0	0	0	0	3	0	0	0	0	0	0
90	ID46	1	1	0	0	0	0	0	0	0	0	0	0	0	0	0	0	0	0	0	0	0	0	0	0	0	0	0	0	0	0	0	0	2	0	0	0	0	0	0
91	ID47	1	0	0	0	0	0	0	0	0	0	0	0	0	0	0	1	0	0	1	0	0	0	0	0	0	0	0	0	0	0	0	0	2	0	0	0	0	0	0
92	ID48	4	1	0	0	0	0	0	0	0	0	0	0	0	0	0	0	0	0	0	0	0	0	0	0	0	0	0	0	0	0	0	0	3	0	0	0	0	0	0
93	ID48	4	1	0	1	0	0	1	0	0	0	0	0	0	0	0	0	0	0	0	0	0	0	0	0	0	0	0	0	0	0	0	0	2	0	0	0	0	0	0
94	ID48	4	1	1	0	0	0	0	0	0	0	0	0	0	0	0	0	0	0	0	0	0	0	0	0	0	0	0	0	0	0	0	0	3	0	0	0	0	0	0
95	ID48	4	1	0	0	0	0	0	0	0	0	0	0	0	0	0	0	0	0	0	0	0	0	0	0	0	0	0	0	0	0	0	0	2	0	0	0	0	0	0
96	ID49	3	0	0	0	0	0	0	0	0	0	0	0	0	0	0	0	0	0	0	0	0	0	0	0	0	0	0	0	0	0	0	0	2	0	0	0	0	0	0
97	ID50	1	1	0	0	0	0	0	0	0	0	0	0	0	0	0	0	0	0	0	0	0	0	0	0	0	0	0	0	0	0	0	0	2	0	0	0	0	0	0
98	ID51	1	1	0	0	0	0	0	0	0	0	0	0	0	0	0	0	0	0	0	0	0	0	0	0	0	0	0	0	0	0	0	0	2	0	0	0	0	0	0
99	ID51	1	1	1	0	0	0	0	0	0	2	0	0	1	0	1	0	0	0	0	0	5	1	0	0	0	0	1	0	0	0	0	0	2	4	0	1	1	1	1
100	ID52	1	1	1	2	1	0	0	1	10	1	0	1	0	0	0	0	0	0	0	0	0	0	0	0	0	0	0	2	0	1	1	0	2	0	0	0	0	0	0
101	ID52	1	1	0	0	0	0	0	0	0	0	0	0	0	0	0	2	0	0	1	1	0	0	0	0	0	0	0	2	0	0	1	1	8	0	0	0	0	0	0
102	ID52	1	1	0	0	0	0	0	0	0	0	0	0	0	0	0	0	0	0	0	0	0	0	0	0	0	0	0	0	0	0	0	0	4	0	0	0	0	0	0
103	ID52	1	1	0	0	0	0	0	0	0	0	0	0	0	0	0	0	0	0	0	0	0	0	0	0	0	0	0	0	0	0	0	0	3	0	0	0	0	0	0
104	ID52	1	1	0	2	0	0	1	1	12	1	0	1	0	0	0	0	0	0	0	0	0	0	0	0	0	0	0	0	0	0	0	0	3	0	0	0	0	0	0
105	ID53	0	1	0	0	0	0	0	0	0	0	0	0	0	0	0	0	0	0	0	0	0	0	0	0	0	0	0	0	0	0	0	0	2	0	0	0	0	0	0
106	ID54	7	1	1	0	0	0	0	0	0	0	0	0	0	0	0	0	0	0	0	0	0	0	0	0	0	0	0	0	0	0	0	0	3	0	0	0	0	0	0
107	ID54	7	1	0	0	0	0	0	0	0	0	0	0	0	0	0	0	0	0	0	0	0	0	0	0	0	0	0	0	0	0	0	0	2	0	0	0	0	0	0
108	ID54	7	1	1	0	0	0	0	0	0	0	0	0	0	0	0	0	0	0	0	0	0	0	0	0	0	0	0	0	0	0	0	0	3	0	0	0	0	0	0
109	ID54	7	1	0	0	0	0	0	0	0	0	0	0	0	0	0	1	0	0	1	0	0	0	0	0	0	0	0	0	0	0	0	0	2	0	0	0	0	0	0
110	ID54	7	1	1	0	0	0	0	0	0	0	0	0	0	0	0	0	0	0	0	0	0	0	0	0	0	0	0	0	0	0	0	0	3	0	0	0	0	0	0
111	ID55	18	0	0	0	0	0	0	0	0	1	0	0	0	0	1	0	0	0	0	0	0	1	0	0	0	0	1	0	0	0	0	0	9	1	0	0	0	0	1
112	ID56	13	0	0	0	0	0	0	0	12	0	0	0	0	0	0	0	0	0	0	0	0	0	0	0	0	0	0	0	0	0	0	0	4	0	0	0	0	0	0
113	ID57	5	1	0	0	0	0	0	0	0	0	0	0	0	0	0	0	0	0	0	0	4	0	0	0	0	0	0	0	0	0	0	0	2	0	0	0	0	0	0
114	ID57	5	1	1	0	0	0	0	0	0	0	0	0	0	0	0	0	0	0	0	0	0	0	0	0	0	0	0	0	0	0	0	0	4	0	0	0	0	0	0
115	ID57	5	1	0	0	0	0	0	0	0	0	0	0	0	0	0	0	0	0	0	0	0	0	0	0	0	0	0	0	0	0	0	0	2	0	0	0	0	0	0
116	ID57	5	1	1	0	0	0	0	0	0	0	0	0	0	0	0	0	0	0	0	0	0	0	0	0	0	0	0	0	0	0	0	0	3	0	0	0	0	0	0
117	ID58	19	0	0	0	0	0	0	0	0	0	0	0	0	0	0	0	0	0	0	0	0	0	0	0	0	0	0	0	0	0	0	0	2	0	0	0	0	0	0
118	ID59	1	0	0	0	0	0	0	0	0	0	0	0	0	0	0	0	0	0	0	0	0	0	0	0	0	0	0	0	0	0	0	0	2	0	0	0	0	0	0
119	ID60	55	0	1	0	0	0	0	0	0	0	0	0	0	0	0	0	0	0	0	0	0	0	0	0	0	0	0	0	0	0	0	0	2	0	0	0	0	0	0
120	ID61	3	1	0	3	1	0	1	1	53	4	1	1	1	1	0	5	2	1	0	2	38	4	0	1	1	1	1	5	2	1	0	2	20	1	0	0	0	0	1
121	ID62	0	1	0	0	0	0	0	0	0	0	0	0	0	0	0	0	0	0	0	0	0	0	0	0	0	0	0	0	0	0	0	0	3	0	0	0	0	0	0
122	ID63	101	1	0	1	0	0	0	0	15	0	0	0	0	0	0	3	0	0	1	1	30	2	0	0	1	0	1	5	2	1	1	1	10	0	0	0	0	0	0
123	ID63	101	1	1	3	1	0	1	1	38	3	1	1	0	0	1	2	0	1	1	0	23	2	0	0	0	1	1	1	0	1	0	0	2	0	0	0	0	0	0
124	ID64	7	0	1	8	2	2	2	2	100	10	2	2	2	2	2	8	2	2	2	2	95	10	2	2	2	2	2	8	2	2	2	2	50	5	1	1	1	1	1
125	ID65	6	1	0	0	0	0	0	0	0	0	0	0	0	0	0	0	0	0	0	0	0	0	0	0	0	0	0	0	0	0	0	0	3	0	0	0	0	0	0
126	ID66	3	0	0	0	0	0	0	0	0	0	0	0	0	0	0	4	1	1	1	1	25	3	1	0	1	0	1	3	1	1	0	1	8	5	1	1	1	1	1
127	ID66	3	0	0	3	2	0	0	1	40	4	2	1	0	0	1	0	0	0	0	0	10	4	1	1	0	1	1	0	0	0	0	0	2	0	0	0	0	0	0
128	ID67	0	1	1	0	0	0	0	0	0	0	0	0	0	0	0	3	1	0	1	1	24	5	2	0	1	1	1	3	1	0	1	1	3	0	0	0	0	0	0
129	ID67	0	1	0	3	1	0	1	1	45	4	1	1	1	0	1	0	0	0	0	0	0	0	0	0	0	0	0	0	0	0	0	0	20	4	1	0	1	1	1
130	ID68	17	0	1	6	2	1	1	2	72	7	2	2	1	0	2	6	2	1	1	2	70	7	2	1	1	1	2	6	2	1	1	2	2	0	0	0	0	0	0
131	ID69	34	0	0	0	0	0	0	0	0	1	0	0	1	0	0	2	0	1	1	0	21	1	0	0	1	0	0	2	0	1	1	0	15	2	0	0	1	1	0
132	ID70	0	1	0	0	0	0	0	0	0	0	0	0	0	0	0	2	0	0	1	1	0	0	0	0	0	0	0	2	0	0	1	1	3	0	0	0	0	0	0
133	ID70	0	1	1	1	0	0	0	1	24	2	1	1	0	0	0	0	0	0	0	0	0	0	0	0	0	0	0	0	0	0	0	0	3	0	0	0	0	0	0
134	ID70	0	1	0	0	0	0	0	0	0	0	0	0	0	0	0	0	0	0	0	0	0	0	0	0	0	0	0	0	0	0	0	0	3	1	0	0	0	0	1
135	ID71	214	0	0	0	0	0	0	0	0	0	0	0	0	0	0	0	0	0	0	0	0	0	0	0	0	0	0	0	0	0	0	0	8	0	0	0	0	0	0
136	ID72	7	0	0	0	0	0	0	0	0	0	0	0	0	0	0	3	1	0	1	1	0	0	0	0	0	0	0	1	0	0	1	0	3	0	0	0	0	0	0
137	ID72	7	0	0	1	0	0	1	0	25	2	1	1	0	0	0	0	0	0	0	0	0	0	0	0	0	0	0	0	0	0	0	0	2	0	0	0	0	0	0
138	ID73	3	0	0	0	0	0	0	0	0	0	0	0	0	0	0	0	0	0	0	0	0	0	0	0	0	0	0	0	0	0	0	0	2	0	0	0	0	0	0
139	ID74	4	0	1	0	0	0	0	0	0	0	0	0	0	0	0	0	0	0	0	0	0	0	0	0	0	0	0	0	0	0	0	0	3	0	0	0	0	0	0
140	ID74	4	0	0	0	0	0	0	0	0	0	0	0	0	0	0	0	0	0	0	0	0	0	0	0	0	0	0	0	0	0	0	0	3	0	0	0	0	0	0
141	ID75	87	0	0	0	0	0	0	0	0	0	0	0	0	0	0	2	1	0	0	1	22	3	1	1	0	0	1	2	1	0	0	1	2	0	0	0	0	0	0
142	ID75	87	0	1	2	1	0	0	1	26	2	1	0	1	0	0	0	0	0	0	0	0	0	0	0	0	0	0	0	0	0	0	0	20	5	1	1	1	1	1
143	ID76	7	0	0	3	1	1	0	1	55	4	1	1	1	0	1	5	2	1	0	2	44	5	1	2	0	1	1	5	2	1	0	2	47	0	0	0	0	0	0
144	ID77	22	0	0	3	1	0	1	1	45	5	2	2	0	0	1	3	0	1	1	1	23	5	2	1	0	0	2	4	1	1	1	1	22	7	2	2	1	0	2
145	ID78	13	0	1	1	0	0	1	0	20	0	0	0	0	0	0	1	0	0	1	0	5	0	0	0	0	0	0	1	0	0	1	0	5	3	1	1	0	0	1
146	ID78	13	0	0	1	0	0	0	1	0	1	0	0	0	0	1	0	0	0	0	0	0	0	0	0	0	0	0	2	0	0	1	1	8	2	0	1	0	0	1
147	ID79	30	0	0	0	0	0	0	0	0	0	0	0	0	0	0	0	0	0	0	0	0	0	0	0	0	0	0	0	0	0	0	0	3	0	0	0	0	0	0
148	ID80	192	1	0	1	0	0	1	0	0	0	0	0	0	0	0	4	1	1	1	1	30	3	1	0	1	0	1	4	1	1	1	1	8	1	0	0	0	0	1
149	ID80	192	0	0	3	0	1	1	1	41	4	1	1	1	0	1	0	0	0	0	0	0	0	0	0	0	0	0	3	1	1	1	0	31	0	0	0	0	0	0
150	ID80	192	0	1	3	0	1	1	1	43	4	1	1	1	0	1	3	0	1	1	1	25	4	1	0	1	1	1	3	0	1	1	1	22	4	0	1	1	1	1
151	ID80	192	0	0	0	0	0	0	0	0	0	0	0	0	0	0	2	0	1	1	0	0	0	0	0	0	0	0	1	0	0	0	1	2	0	0	0	0	0	0
152	ID81	89	0	0	2	0	0	1	1	32	2	1	0	0	0	1	3	1	0	1	1	29	3	1	1	0	0	1	3	1	0	1	1	3	4	1	0	1	1	1
153	ID82	76	0	0	0	0	0	0	0	8	0	0	0	0	0	0	0	0	0	0	0	0	0	0	0	0	0	0	0	0	0	0	0	2	0	0	0	0	0	0
154	ID83	14	0	0	0	0	0	0	0	0	1	0	0	0	0	1	0	0	0	0	0	0	0	0	0	0	0	0	0	0	0	0	0	2	0	0	0	0	0	0
155	ID84	116	0	0	3	1	0	1	1	41	3	1	1	0	0	1	3	1	1	0	1	15	3	1	0	1	0	1	3	1	1	0	1	18	0	0	0	0	0	0
156	ID85	12	0	1	4	1	1	1	1	40	3	1	1	0	0	1	4	1	1	1	1	21	3	1	1	0	0	1	3	1	1	1	1	20	2	1	1	0	0	0
157	ID86	72	0	0	2	0	0	1	1	32	3	1	0	0	1	1	3	1	0	1	1	17	3	1	1	0	0	1	3	1	0	1	1	12	4	0	1	1	1	1
158	ID87	176	0	0	3	1	0	1	1	42	4	1	1	1	0	1	4	1	1	1	1	22	3	0	0	1	1	1	3	1	1	1	0	25	0	0	0	0	0	0
159	ID87	176	0	0	3	1	0	1	1	47	4	1	1	1	0	1	4	1	1	1	1	31	4	1	0	1	1	1	3	0	1	1	1	29	0	0	0	0	0	0
160	ID88	29	0	1	3	1	0	1	1	15	2	1	0	0	0	1	1	1	0	0	0	0	0	0	0	0	0	0	0	0	0	0	0	2	0	0	0	0	0	0
161	ID89	1	0	0	0	0	0	0	0	0	0	0	0	0	0	0	1	0	0	1	0	0	0	0	0	0	0	0	0	0	0	0	0	3	0	0	0	0	0	0
162	ID90	4	1	0	0	0	0	0	0	0	0	0	0	0	0	0	0	0	0	0	0	0	0	0	0	0	0	0	0	0	0	0	0	1	0	0	0	0	0	0
163	ID90	4	1	0	0	0	0	0	0	0	0	0	0	0	0	0	0	0	0	0	0	0	0	0	0	0	0	0	0	0	0	0	0	2	0	0	0	0	0	0
164	ID90	4	1	1	0	0	0	0	0	0	0	0	0	0	0	0	0	0	0	0	0	0	0	0	0	0	0	0	0	0	0	0	0	3	2	0	0	1	1	0
165	ID91	74	0	1	0	0	0	0	0	0	0	0	0	0	0	0	0	0	0	0	0	0	0	0	0	0	0	0	0	0	0	0	0	2	0	0	0	0	0	0
