# Supplementary material for: Validity and reliability of the Critical-Care Pain Observation Tool (CPOT) for critically ill pediatric patients
Source: PLoS One. 2025 Apr 18;20(4):e0320373. doi: 10.1371/journal.pone.0320373 (PMC12007919; doi:10.1371/journal.pone.0320373)
Supplement: S2 File — (XLSX) [file pone.0320373.s002.xlsx]

## Sheet: patients
No	ID	Male:1Female:0	Month	Diagnose	ventilation:1NO ventilation:0	PRISMⅢ
1	ID1	1	1	Respiratory insufficiency	1	19
2	ID2	1	15	Hematologic/oncologic	1	7
3	ID3	1	1	Abdominal Surgery	1	11
4	ID4	1	0	Cardiac surgery	1	26
5	ID5	1	6	Cardiac surgery	1	26
6	ID6	1	2	Cardiac surgery	1	15
7	ID7	1	110	Hematologic/oncologic	0	28
8	ID8	1	25	Hematologic/oncologic	0	13
9	ID9	1	11	Other	0	20
10	ID10	0	159	Cardiac surgery	1	10
11	ID11	1	0	Respiratory insufficiency	1	21
12	ID12	1	29	Cardiac surgery	1	11
13	ID13	1	47	Other	0	8
14	ID14	0	138	Respiratory insufficiency	0	20
15	ID15	1	56	Cardiac surgery	1	10
16	ID16	1	0	Cardiac surgery	1	14
17	ID17	1	1	Cardiac surgery	1	15
18	ID18	0	1	Cardiac surgery	1	12
19	ID19	0	0	Cardiac surgery	1	28
20	ID20	0	10	Respiratory insufficiency	1	8
21	ID21	1	0	Cardiac surgery	1	13
22	ID22	1	133	Abdominal Surgery	0	8
23	ID23	1	25	Cardiac surgery	1	11
24	ID24	1	3	Cardiac surgery	1	20
25	ID25	1	162	Abdominal Surgery	0	16
26	ID26	1	27	Cardiac surgery	0	22
27	ID27	1	25	Respiratory insufficiency	0	17
28	ID28	1	14	Cardiac surgery	0	25
29	ID29	1	211	Cardiac surgery	0	11
30	ID30	0	20	Cardiac surgery	1	30
31	ID31	1	23	Other	1	32
32	ID32	1	15	Cardiac surgery	1	12
33	ID33	0	2	Cardiac surgery	1	19
34	ID34	1	196	Cardiac surgery	0	15
35	ID35	0	29	Cardiac surgery	0	19
36	ID36	1	29	Cardiac surgery	0	6
37	ID37	1	47	Respiratory insufficiency	0	11
38	ID38	1	136	Respiratory insufficiency	0	12
39	ID39	1	0	Cardiac surgery	1	17
40	ID40	1	150	Cardiac surgery	1	10
41	ID41	1	6	Cardiac surgery	1	17
42	ID42	1	0	Cardiac surgery	1	26
43	ID43	1	30	Cardiac surgery	0	13
44	ID44	1	3	Cardiac surgery	1	15
45	ID45	1	6	Cardiac surgery	1	26
46	ID46	1	1	Cardiac surgery	1	33
47	ID47	0	1	Cardiac surgery	1	14
48	ID48	1	4	Cardiac surgery	1	26
49	ID49	0	3	Other	1	15
50	ID50	1	1	Cardiac surgery	1	13
51	ID51	1	1	Cardiac surgery	1	12
52	ID52	1	1	Cardiac surgery	1	25
53	ID53	1	0	Cardiac surgery	1	15
54	ID54	1	7	Cardiac surgery	1	18
55	ID55	1	18	Respiratory insufficiency	0	8
56	ID56	1	13	Cardiac surgery	1	12
57	ID57	1	5	Cardiac surgery	1	8
58	ID58	0	19	Cardiac surgery	1	10
59	ID59	0	1	Respiratory insufficiency	0	9
60	ID60	1	55	Cardiac surgery	0	7
61	ID61	1	3	Cardiac surgery	1	10
62	ID62	0	0	Cardiac surgery	1	11
63	ID63	1	101	Respiratory insufficiency	0	17
64	ID64	0	7	Cardiac surgery	1	9
65	ID65	1	6	Cardiac surgery	1	11
66	ID66	0	3	Cardiac surgery	1	26
67	ID67	0	0	Cardiac surgery	1	30
68	ID68	0	17	Abdominal Surgery	0	17
69	ID69	1	34	Cardiac surgery	1	10
70	ID70	0	0	Cardiac surgery	1	28
71	ID71	0	214	Cardiac surgery	0	17
72	ID72	0	7	Respiratory insufficiency	0	20
73	ID73	1	3	Cardiac surgery	1	15
74	ID74	0	4	Cardiac surgery	1	15
75	ID75	0	87	Cardiac surgery	0	3
76	ID76	0	7	Cardiac surgery	1	15
77	ID77	1	22	Abdominal Surgery	0	5
78	ID78	0	13	Other	0	10
79	ID79	1	30	Cardiac surgery	1	15
80	ID80	0	192	Cardiac surgery	1	10
81	ID81	1	89	Respiratory insufficiency	0	7
82	ID82	1	76	Cardiac surgery	1	11
83	ID83	0	14	Other	0	23
84	ID84	0	116	Cardiac surgery	1	10
85	ID85	1	12	Cardiac surgery	1	18
86	ID86	1	72	Cardiac surgery	0	8
87	ID87	1	176	Cardiac surgery	0	8
88	ID88	1	29	Cardiac surgery	1	15
89	ID89	1	1	Abdominal Surgery	0	12
90	ID90	0	4	Cardiac surgery	1	25
91	ID91	0	74	Respiratory insufficiency	1	10
